# Supplementary material for: Prioritizing disease-associated missense variants with chemoproteomic-detected amino acids
Source: Am J Hum Genet. 2025 May 23;112(7):1649–63. doi: 10.1016/j.ajhg.2025.04.017 (PMC12256893; doi:10.1016/j.ajhg.2025.04.017)
Supplement: Data S1. Tables S1–S3 [file mmc2.xlsx]

## Sheet: TableofContent
Sheet name	Description
Table S1	Description of cysteine, lysine, and tyrosine based chemoproteomic datasets that have been filtered and standardized for our analysis.
Table S2	Summary CpDAA-CKY residue counts per protein.
Table S3	Summary of chemoproteomics data successfully mapped to the HGNC cross-reference file of all human protein coding genes (Figure 1A).
Table S4	Summary of the OMIM gene set and relation to FDA- and CpD- gene sets (Figure 1B).
Table S5	Odds ratio results shown in Figure 1D.
Table S6	CpD missense constrained (MOUEF < 0.35) genes that are not associated with any OMIM monogenic disorder phenotypes.
Table S7	Protein-protein interaction counts for multi-detected OMIM&CpD proteins containing CpD- cysteine, lysine, and tyrosine positions.
Table S8	Mean Observed differences of amino acid representation in OMIM compared with non-OMIM genes.
Table S9	Mean Observed differences of amino acid codon-level representation in OMIM compared with non-OMIM genes.
Table S10	Odds ratio results shown in Figure 1F.
Table S11	Unique counts of OMIM proteins and residues available for analysis following PDB structure mapping (Figure 3).
Table S12	CpDAA-CKY detected OMIM&CpD proteins containing both pathogenic and benign missense variants and prioritized for functional validation (Figure 4).

## Sheet: Table S1
Table S1. Description of cysteine, lysine, and tyrosine based chemoproteomic datasets that have been filtered and standardized for our analysis.
Residue	Chemical probe	Experimental design	Citation	Screen	Detected Proteins	Detected Residues	Data file link
Cysteine	IA-alkyne	In vitro, profiling in MDA-MB-231, JURKAT, and MCF7 cell lines, soluble fraction only	Weerapana et al. 2010	Reactivity	985	1432	Weerapana2010_reactivity_1432C_985proteins.csv
Cysteine	IA-alkyne	In vitro, profiling in MDA-MB-231 and Ramos cell lines, soluble fraction only	Backus et al. 2016	Ligandability	2791	5970	Backus2016_ligandability_5970C_2791proteins.csv
Cysteine	IA-alkyne	In vitro, profiling in JURKAT cell line, grouped soluble and membrane fractions	Palafox et al. 2021	Reactivity	1717	2610	Desai2020_reactivity_2610C_1717proteins.csv
Lysine	STP-alkyne	In vitro, profiling in MDA-MB-231 breast cancer, soluble fraction only	Hacker et al. 2017	Reactivity	1548	4431	Hacker2017_reactivity_4431K_1548proteins.csv
Lysine	STP-alkyne	In vitro, profiling in MDA-MB-231 breast cancer, soluble fraction only	Hacker et al. 2017	Ligandability	2374	8126	Hacker2017_ligandability_8126K_2374proteins.csv
Tyrosine	HHS-465	In situ, profiling in HEK293T cell line, SILAC heavy and light soluble proteomes treated with 250 or 25 uM (10:1)	Hahm et al. 2020	Reactivity	1154	2445	Hahm2020_reactivity_2445Y_1154proteins.csv

## Sheet: Table S2
Table S2. Summary CpDAA-CKY residue counts per protein.
	Cysteine (C)	Lysine (K)	Tyrosine (Y)	Total CKY
total	7406	9058	2363	18827
mean residue count	1.63	2	0.52
std	1.94	3.78	1.35
min	0	0	0
0.25	1	0	0
0.5	1	1	0
0.75	2	2	0
max residue count	25	105	18

## Sheet: Table S3
Table S3. Summary of chemoproteomics data successfully mapped to the HGNC cross-reference file of all human protein coding genes. Includes the unique protein and residue counts mapped to the gene sets used for Figure 1 analyses. Gene counts are based on unique number of HGNC symbols and protein counts are based on the unique number of UniProtKB identifiers.
	Unique genes	Unique proteins	Total CpDAAs	Unique CpD-Cys residues	Unique CpD-Lys residues	Unique CpD-Tyr residues
Universe of protein coding genes	20210	20078	.	.	.	.
CpD proteins (all)	4572	4531	18812	7402	9048	2362
CpD-C proteins	3442	3424	16341	7402	7096	1843
CpD-K proteins	2656	2625	15358	4532	9048	1778
CpD-Y proteins	1132	1114	9272	2474	4436	2362
CpD-CKY proteins	647	647	7693	2161	3951	1581
Monogenic disorder	3974	3972	.	.	.	.
FDA approved target	751	748	.	.	.	.
Monogenic and CpD	1243	1241	5870	2382	2786	702
Monogenic and FDA	350	348	.	.	.	.
CpD and FDA	144	141	880	330	395	155
Genes w/ ClinVar Pathogenic (any)	6194	6184	.	.	.	.
Genes w/ ClinVar Pathogenic (missense)	3797	3794	.	.	.	.
Genes w/ ClinVar VUS (missense)	5203	5202	.	.	.	.
Gene set groups	Percent of genes	Percent of proteins
Percent of CpD proteins with all three CpDAA types, CKY site(s)	0.141514	0.142794
Percent of CpD with CpD-cysteine(s)	0.752843	0.755683
Percent of CpD with CpD-lysine(s)	0.580927	0.579342
Percent of CpD with CpD-tyrosine(s)	0.247594	0.245862
Percent of OMIM&CpD in OMIM	0.312783	0.312437
Percent of OMIM&FDA in OMIM	0.0880725	0.0876133
Percent of FDA&CpD in FDA	0.191744	0.188503
Percent of FDA&OMIM in FDA	0.466045	0.465241
Percent of CpD&FDA in CpD	0.0314961	0.031119
Percent of CpD&OMIM in CpD	0.271872	0.273891

## Sheet: Table S4
Table S4. Summary of the OMIM gene set and relation to FDA- and CpD- gene sets.
Summary of gene sets and # of monogenic disorders associated per gene for Figure 1B.							Total phenotypes(june 23)			Total genes(june 23) *note: not unique counts so dont subtract or add row values
	Universe gene set	Detected gene set	FDA gene set				Total single gene disorders and traits(june 23)	5855		single gene disorder genes	4093
Total genes in gene set	40563	9177	1530				molecular (MB) basis known	6114		susceptibility genes	497
Total genes in set associated w/ single-gene disorders	24327	5848	1129				unknown MB	1526		nondisease genes	119
							suspected mendelian basis	1756		somatic cell disease	130
# of associated single-gene disorders per gene	Universe gene set	Detected gene set	FDA gene set				known+unknown	9396
0	16236	3329	401				susceptibility to complex	691
1	2985	987	219				nondiseases	152
2	644	170	69				somatic cell genetic disease	231
3	202	53	34				susceptibility+nondisease+somatic	1074
4	81	21	17				Total penetrant disease phenotypes	8322	*note:calculated by taking the total number of phenotypes with molecular basis known and unknown, then subtracted the number of molecular basis known phenotypes that describe susceptibility to complex disease or infection, nondiseases, and somatic cell genetic disease.
5	25	7	4				Total Mendelian disorder phenotypes	5855
6	19	3	3
7	5	0	1				Total monogenic disease phenotypes (filtered)	5622
8	6	0	1				Total monogenic disease genes (filtered)	3990
9	2	0	1
10	3	1	1
11	1	1	0
15	1	0	0
4 or more (4+)	143	33	28
Total	20210	4572	751
Source data for Figure 1B.
# of associated single-gene disorders per gene	Universe gene set	Detected gene set	FDA gene set	%Detected genes in monogenic category	%FDA genes in monogenic category
0	16236	3329	401	0.205038	0.0246982
1	2985	987	219	0.330653	0.0733668
2	644	170	69	0.263975	0.107143
3	202	53	34	0.262376	0.168317
4+	143	33	28	0.230769	0.195804
Source data for Figure 1B with added list of genes belonging to groups based on associated single-gene disorder phenotypes.
# of associated single-gene disorder phenotypes per gene	Other	CpD & FDA	CpD only	FDA only
0	12575	69	3260	332
1	1829	50	937	169
2	422	17	153	52
3	120	5	48	29
4	46	3	18	14
5	14	0	7	4
6	13	0	3	3
7	4	0	0	1
8	5	0	0	1
9	1	0	0	1
10	1	0	1	1
11	0	0	1	0
15	1	0	0	0
# of associated single-gene disorders per gene	Other (Exclusive OMIM)	Detected & FDA	Detected only	FDA only	Total
0	12575	69	3260	332	16236
1	1829	50	937	169	2985
2	422	17	153	52	644
3	120	5	48	29	202
4+	85	3	30	25	143
# of associated single-gene disorders per gene	%Exclusive OMIM	%Detected & FDA	%Detected only	%FDA only	Total	Row sum
1	0.61273	0.0167504	0.313903	0.0566164	1	1
2	0.65528	0.0263975	0.237578	0.0807453	1	1
3	0.594059	0.0247525	0.237624	0.143564	1	1
4+	0.594406	0.020979	0.20979	0.174825	1	1
# of associated single-gene disorders per gene	Universe gene set	Detected gene set	% Detected gene set	FDA gene set	% FDA gene set
0	16236	3329	72.8128	401	53.3955
1	2985	987	21.5879	219	29.1611
2	644	170	3.71829	69	9.18775
3	202	53	1.15923	34	4.5273
4	81	21	0.459318	17	2.26365
5	25	7	0.153106	4	0.532623
6	19	3	0.0656168	3	0.399467
7	5	0	0	1	0.133156
8	6	0	0	1	0.133156
9	2	0	0	1	0.133156
10	3	1	0.0218723	1	0.133156
11	1	1	0.0218723	0	0
15	1	0	0	0	0
4 or more (4+)	143	33	0.721785	28	3.72836
Total	20210	4572	100	751	100
Total Genes with at least 1 OMIM phenotype	3974	1243	27.1872	350	46.6045
Out of OMIM overlap, % with 1 phenotype	75.1132	987	79.4047	219	62.5714
Out of OMIM overlap, % with 2 phenotype	16.2053	170	13.6766	69	19.7143
Out of OMIM overlap, % with 3 phenotype	5.08304	53	4.26388	34	9.71429
Out of OMIM overlap, % with 4+ phenotype	3.59839	33	2.65487	28	8
% OMIM that is FDA	8.80725
%OMIM that is CpD	31.2783
%OMIM that is CpD and not FDA	29.391

## Sheet: Table S5
Table S5. Odds ratio results shown in Figure 1D.															Constrained	Not constrained
Groups	Constraint threshold	gname	gnomAD	odds	conf.low	conf.high	p.value	Significant.pvalue	V1	V2	V3	V4		Gene set	V1	V2
MOEUF.0decile Mendelian2021	Bottom decile	OMIM	OMIM	1.60964	1.43726	1.80101	3.48e-16	TRUE	507	3196	1176	11933		Other	V3	V4
MOEUF.0decile CpD.protein	Bottom decile	CpD	CpD	3.65717	3.29477	4.05928	2.32e-130	TRUE	864	3387	819	11742
MOEUF.0decile CpDC.protein	Bottom decile	CpD-C	CpD-C	3.47954	3.12461	3.87387	1.14e-108	TRUE	695	2544	988	12585
MOEUF.0decile CpDK.protein	Bottom decile	CpD-K	CpD-K	4.0238	3.59603	4.5	1.47e-120	TRUE	611	1877	1072	13252
MOEUF.0decile CpDY.protein	Bottom decile	CpD-Y	CpD-Y	5.27331	4.56289	6.08949	5.56e-98	TRUE	338	688	1345	14441
MOEUF.0decile CpDCKY.protein	Bottom decile	CpD-CKY	CpD-CKY	6.79366	5.70681	8.08142	1.49e-89	TRUE	245	370	1438	14759
MOEUF.0decile Homo.LoF.tolerant.Lek2016	Bottom decile	Homozygous LoF	Homozygous LoF	0	0	0.115047	1.4e-13	TRUE	0	285	1683	14844

## Sheet: Table S6
Table S6. CpD missense constrained (MOUEF < 0.35) genes that are not associated with any OMIM monogenic disorder phenotypes (n=56 genes out of 95 total CpD missense constrained genes).
Gene	MOEUF	LOEUF	Length	UniProt protein name
ARF3	0.342	0.716	181	ADP-ribosylation factor 3
ARF6	0.32	0.722	175	ADP-ribosylation factor 6
ARIH1	0.303	0.166	557	E3 ubiquitin-protein ligase ARIH1 (EC 2.3.2.31) (H7-AP2) (HHARI) (Monocyte protein 6) (MOP-6) (Protein ariadne-1 homolog) (ARI-1) (UbcH7-binding protein) (UbcM4-interacting protein) (Ubiquitin-conjugating enzyme E2-binding protein 1)
CFL1	0.303	0.716	166	Cofilin-1 (18 kDa phosphoprotein) (p18) (Cofilin, non-muscle isoform)
COPS2	0.277	0.101	443	COP9 signalosome complex subunit 2 (SGN2) (Signalosome subunit 2) (Alien homolog) (JAB1-containing signalosome subunit 2) (Thyroid receptor-interacting protein 15) (TR-interacting protein 15) (TRIP-15)
CSTF3	0.342	0.303	717	Cleavage stimulation factor subunit 3 (CF-1 77 kDa subunit) (Cleavage stimulation factor 77 kDa subunit) (CSTF 77 kDa subunit) (CstF-77)
CUL1	0.261	0.144	776	Cullin-1 (CUL-1)
DCAF7	0.258	0.348	342	DDB1- and CUL4-associated factor 7 (WD repeat-containing protein 68) (WD repeat-containing protein An11 homolog)
DDX39B	0.261	0.218	428	Spliceosome RNA helicase DDX39B (EC 3.6.4.13) (56 kDa U2AF65-associated protein) (ATP-dependent RNA helicase p47) (DEAD box protein UAP56) (HLA-B-associated transcript 1 protein)
DHX15	0.297	0.105	795	Pre-mRNA-splicing factor ATP-dependent RNA helicase DHX15 (EC 3.6.4.13) (ATP-dependent RNA helicase #46) (DEAH box protein 15)
DYNLL1	0.324	0.759	89	Dynein light chain 1, cytoplasmic (8 kDa dynein light chain) (DLC8) (Dynein light chain LC8-type 1) (Protein inhibitor of neuronal nitric oxide synthase) (PIN)
EIF1AX	0.173	0.386	144	Eukaryotic translation initiation factor 1A, X-chromosomal (eIF-1A X isoform) (Eukaryotic translation initiation factor 4C) (eIF-4C)
EIF4A2	0.332	0.205	407	Eukaryotic initiation factor 4A-II (eIF-4A-II) (eIF4A-II) (EC 3.6.4.13) (ATP-dependent RNA helicase eIF4A-2)
ELAVL1	0.346	0.222	326	ELAV-like protein 1 (Hu-antigen R) (HuR)
ERH	0.249	0.421	104	Enhancer of rudimentary homolog
ETF1	0.246	0.251	437	Eukaryotic peptide chain release factor subunit 1 (Eukaryotic release factor 1) (eRF1) (Protein Cl1) (TB3-1)
GNAQ	0.346	0.302	359	Guanine nucleotide-binding protein G(q) subunit alpha (Guanine nucleotide-binding protein alpha-q)
HNRNPH1	0.346	0.109	449	Heterogeneous nuclear ribonucleoprotein H (hnRNP H) [Cleaved into: Heterogeneous nuclear ribonucleoprotein H, N-terminally processed]
KPNB1	0.271	0.092	876	Importin subunit beta-1 (Importin-90) (Karyopherin subunit beta-1) (Nuclear factor p97) (Pore targeting complex 97 kDa subunit) (PTAC97)
MAGOH	0.291	0.492	146	Protein mago nashi homolog
NEDD8	0.271	0.481	81	NEDD8 (Neddylin) (Neural precursor cell expressed developmentally down-regulated protein 8) (NEDD-8) (Ubiquitin-like protein Nedd8)
NRF1	0.327	0.189	503	Nuclear respiratory factor 1 (NRF-1) (Alpha palindromic-binding protein) (Alpha-pal)
NUDT21	0.187	0.232	227	Cleavage and polyadenylation specificity factor subunit 5 (Cleavage and polyadenylation specificity factor 25 kDa subunit) (CPSF 25 kDa subunit) (Cleavage factor Im complex 25 kDa subunit) (CFIm25) (Nucleoside diphosphate-linked moiety X motif 21) (Nudix motif 21) (Nudix hydrolase 21) (Pre-mRNA cleavage factor Im 68 kDa subunit)
PCBP2	0.282	0.228	365	Poly(rC)-binding protein 2 (Alpha-CP2) (Heterogeneous nuclear ribonucleoprotein E2) (hnRNP E2)
PHF5A	0.161	0.455	110	PHD finger-like domain-containing protein 5A (PHD finger-like domain protein 5A) (Splicing factor 3B-associated 14 kDa protein) (SF3b14b)
POLR2B	0.312	0.344	1174	DNA-directed RNA polymerase II subunit RPB2 (EC 2.7.7.6) (DNA-directed RNA polymerase II 140 kDa polypeptide) (DNA-directed RNA polymerase II subunit B) (RNA polymerase II subunit 2) (RNA polymerase II subunit B2)
PSMC1	0.342	0.138	440	26S proteasome regulatory subunit 4 (P26s4) (26S proteasome AAA-ATPase subunit RPT2) (Proteasome 26S subunit ATPase 1)
PSMC5	0.305	0.355	406	26S proteasome regulatory subunit 8 (26S proteasome AAA-ATPase subunit RPT6) (Proteasome 26S subunit ATPase 5) (Proteasome subunit p45) (Thyroid hormone receptor-interacting protein 1) (TRIP1) (p45/SUG)
PSMD14	0.258	0.298	310	26S proteasome non-ATPase regulatory subunit 14 (EC 3.4.19.-) (26S proteasome regulatory subunit RPN11) (26S proteasome-associated PAD1 homolog 1)
RAB14	0.349	0.214	215	Ras-related protein Rab-14
RAB2A	0.297	0.22	212	Ras-related protein Rab-2A
RACK1	0.334	0.16	317	Receptor of activated protein C kinase 1 (Cell proliferation-inducing gene 21 protein) (Guanine nucleotide-binding protein subunit beta-2-like 1) (Guanine nucleotide-binding protein subunit beta-like protein 12.3) (Human lung cancer oncogene 7 protein) (HLC-7) (Receptor for activated C kinase) (Small ribosomal subunit protein RACK1) [Cleaved into: Receptor of activated protein C kinase 1, N-termi…
RAN	0.176	0.262	216	GTP-binding nuclear protein Ran (Androgen receptor-associated protein 24) (GTPase Ran) (Ras-like protein TC4) (Ras-related nuclear protein)
RBBP4	0.198	0.253	425	Histone-binding protein RBBP4 (Chromatin assembly factor 1 subunit C) (CAF-1 subunit C) (Chromatin assembly factor I p48 subunit) (CAF-I 48 kDa subunit) (CAF-I p48) (Nucleosome-remodeling factor subunit RBAP48) (Retinoblastoma-binding protein 4) (RBBP-4) (Retinoblastoma-binding protein p48)
RBX1	0.28	0.323	108	E3 ubiquitin-protein ligase RBX1 (EC 2.3.2.27) (EC 2.3.2.32) (E3 ubiquitin-protein transferase RBX1) (Protein ZYP) (RING finger protein 75) (RING-box protein 1) (Rbx1) (Regulator of cullins 1) (ROC1) [Cleaved into: E3 ubiquitin-protein ligase RBX1, N-terminally processed (E3 ubiquitin-protein transferase RBX1, N-terminally processed)]
RHOA	0.182	0.664	193	Transforming protein RhoA (EC 3.6.5.2) (Rho cDNA clone 12) (h12)
RPS18	0.293	0.261	152	40S ribosomal protein S18 (Ke-3) (Ke3) (Small ribosomal subunit protein uS13)
SF3B1	0.224	0.066	1304	Splicing factor 3B subunit 1 (Pre-mRNA-splicing factor SF3b 155 kDa subunit) (SF3b155) (Spliceosome-associated protein 155) (SAP 155)
SKP1	0.286	0.698	163	S-phase kinase-associated protein 1 (Cyclin-A/CDK2-associated protein p19) (p19A) (Organ of Corti protein 2) (OCP-2) (Organ of Corti protein II) (OCP-II) (RNA polymerase II elongation factor-like protein) (SIII) (Transcription elongation factor B polypeptide 1-like) (p19skp1)
SMU1	0.33	0.108	513	WD40 repeat-containing protein SMU1 (Smu-1 suppressor of mec-8 and unc-52 protein homolog) [Cleaved into: WD40 repeat-containing protein SMU1, N-terminally processed]
SNRPD1	0.338	0.564	119	Small nuclear ribonucleoprotein Sm D1 (Sm-D1) (Sm-D autoantigen) (snRNP core protein D1)
SRSF1	0.19	0.242	248	Serine/arginine-rich splicing factor 1 (Alternative-splicing factor 1) (ASF-1) (Splicing factor, arginine/serine-rich 1) (pre-mRNA-splicing factor SF2, P33 subunit)
SRSF3	0.248	0.291	164	Serine/arginine-rich splicing factor 3 (Pre-mRNA-splicing factor SRP20) (Splicing factor, arginine/serine-rich 3)
TNPO2	0.325	0.129	897	Transportin-2 (Karyopherin beta-2b)
TUBA1B	0.092	0.315	451	Tubulin alpha-1B chain (Alpha-tubulin ubiquitous) (Tubulin K-alpha-1) (Tubulin alpha-ubiquitous chain) [Cleaved into: Detyrosinated tubulin alpha-1B chain]
U2AF1	0.253	0.216	240	Splicing factor U2AF 35 kDa subunit (U2 auxiliary factor 35 kDa subunit) (U2 small nuclear RNA auxiliary factor 1) (U2 snRNP auxiliary factor small subunit)
U2AF2	0.311	0.133	475	Splicing factor U2AF 65 kDa subunit (U2 auxiliary factor 65 kDa subunit) (hU2AF(65)) (hU2AF65) (U2 snRNP auxiliary factor large subunit)
UBE2D2	0.146	0.286	147	Ubiquitin-conjugating enzyme E2 D2 (EC 2.3.2.23) ((E3-independent) E2 ubiquitin-conjugating enzyme D2) (EC 2.3.2.24) (E2 ubiquitin-conjugating enzyme D2) (Ubiquitin carrier protein D2) (Ubiquitin-conjugating enzyme E2(17)KB 2) (Ubiquitin-conjugating enzyme E2-17 kDa 2) (Ubiquitin-protein ligase D2) (p53-regulated ubiquitin-conjugating enzyme 1)
UBE2D3	0.143	0.665	147	Ubiquitin-conjugating enzyme E2 D3 (EC 2.3.2.23) ((E3-independent) E2 ubiquitin-conjugating enzyme D3) (EC 2.3.2.24) (E2 ubiquitin-conjugating enzyme D3) (Ubiquitin carrier protein D3) (Ubiquitin-conjugating enzyme E2(17)KB 3) (Ubiquitin-conjugating enzyme E2-17 kDa 3) (Ubiquitin-protein ligase D3)
UBE2H	0.161	0.355	183	Ubiquitin-conjugating enzyme E2 H (EC 2.3.2.23) ((E3-independent) E2 ubiquitin-conjugating enzyme H) (EC 2.3.2.24) (E2 ubiquitin-conjugating enzyme H) (UbcH2) (Ubiquitin carrier protein H) (Ubiquitin-conjugating enzyme E2-20K) (Ubiquitin-protein ligase H)
UBE2I	0.169	0.287	158	SUMO-conjugating enzyme UBC9 (EC 2.3.2.-) (RING-type E3 SUMO transferase UBC9) (SUMO-protein ligase) (Ubiquitin carrier protein 9) (Ubiquitin carrier protein I) (Ubiquitin-conjugating enzyme E2 I) (Ubiquitin-protein ligase I) (p18)
UBE2K	0.185	0.231	200	Ubiquitin-conjugating enzyme E2 K (EC 2.3.2.23) (E2 ubiquitin-conjugating enzyme K) (Huntingtin-interacting protein 2) (HIP-2) (Ubiquitin carrier protein) (Ubiquitin-conjugating enzyme E2-25 kDa) (Ubiquitin-conjugating enzyme E2(25K)) (Ubiquitin-conjugating enzyme E2-25K) (Ubiquitin-protein ligase)
UBE2L3	0.19	0.499	154	Ubiquitin-conjugating enzyme E2 L3 (EC 2.3.2.23) (E2 ubiquitin-conjugating enzyme L3) (L-UBC) (UbcH7) (Ubiquitin carrier protein L3) (Ubiquitin-conjugating enzyme E2-F1) (Ubiquitin-protein ligase L3)
UBE2N	0.349	0.431	152	Ubiquitin-conjugating enzyme E2 N (EC 2.3.2.23) (Bendless-like ubiquitin-conjugating enzyme) (E2 ubiquitin-conjugating enzyme N) (Ubc13) (UbcH13) (Ubiquitin carrier protein N) (Ubiquitin-protein ligase N)
XPO1	0.317	0.051	1071	Exportin-1 (Exp1) (Chromosome region maintenance 1 protein homolog)
YWHAZ	0.316	0.357	245	14-3-3 protein zeta/delta (Protein kinase C inhibitor protein 1) (KCIP-1)

## Sheet: Table S7
Table S7. Protein-protein interaction counts for multi-detected OMIM&CpD proteins containing CpD- cysteine, lysine, and tyrosine positions.
Gene	MOEUF constrained (<0.35)	PPIs	VUS	Phenotype count	OMIM phenotype(s)	OMIM inheritance
ACTB	TRUE	More	25	2	['?Dystonia, juvenile-onset', 'Baraitser-Winter syndrome 1']	Autosomal dominant
ACTN1	FALSE	More	18	1	['Bleeding disorder, platelet-type, 15']	Autosomal dominant
ACTN4	FALSE	61-100	24	1	['Glomerulosclerosis, focal segmental, 1']	Autosomal dominant
ADSL	FALSE	2024-02-10	138	1	['Adenylosuccinase deficiency']	Autosomal recessive
AHCY	FALSE	2024-11-30	22	1	['Hypermethioninemia with deficiency of S-adenosylhomocysteine hydrolase']	Autosomal recessive
AIMP2	FALSE	61-100	3	1	['Leukodystrophy, hypomyelinating, 17']	Autosomal recessive
AK1	FALSE	2024-02-10	2	1	['Hemolytic anemia due to adenylate kinase deficiency']	Autosomal recessive
AKT2	FALSE	61-100	12	2	['Hypoinsulinemic hypoglycemia with hemihypertrophy', 'Diabetes mellitus, type II']	Autosomal dominant
AKT3	FALSE	2024-11-30	9	1	['Megalencephaly-polymicrogyria-polydactyly-hydrocephalus syndrome 2']	Autosomal dominant
ALDOA	FALSE	31-60	7	1	['Glycogen storage disease XII']	Autosomal recessive
ANXA11	FALSE	2024-11-30	0	1	['Amyotrophic lateral sclerosis 23']	Autosomal dominant
AP3D1	FALSE	2024-11-30	16	1	['?Hermansky-Pudlak syndrome 10']	Autosomal recessive
APRT	FALSE	2024-11-30	6	1	['Adenine phosphoribosyltransferase deficiency']	Autosomal recessive
ARCN1	FALSE	2024-11-30	4	1	['Short stature, rhizomelic, with microcephaly, micrognathia, and developmental delay']	Autosomal dominant
ARF1	TRUE	31-60	3	1	['Periventricular nodular heterotopia 8']	Autosomal dominant
ARHGDIA	FALSE	61-100	0	1	['Nephrotic syndrome, type 8']	Autosomal recessive
ARPC1B	FALSE	2024-11-30	7	1	['Immunodeficiency 71 with inflammatory disease and congenital thrombocytopenia']	Autosomal recessive
ASNS	FALSE	2024-02-10	14	1	['Asparagine synthetase deficiency']	Autosomal recessive
ATIC	FALSE	2024-11-30	4	1	['AICA-ribosiduria due to ATIC deficiency']	Autosomal recessive
ATP6V1A	FALSE	2024-11-30	8	2	['Cutis laxa, autosomal recessive, type IID', 'Developmental and epileptic encephalopathy 93']	Autosomal recessive, Autosomal dominant
BAG3	FALSE	61-100	223	2	['Cardiomyopathy, dilated, 1HH', 'Myopathy, myofibrillar, 6']	Autosomal dominant
BLVRA	FALSE	2024-11-30	0	1	['Hyperbiliverdinemia']	Autosomal dominant, Autosomal recessive
CAD	FALSE	31-60	41	1	['Developmental and epileptic encephalopathy 50']	Autosomal recessive
CCT5	FALSE	31-60	42	1	['Neuropathy, hereditary sensory, with spastic paraplegia']	Autosomal recessive
CDC73	FALSE	61-100	184	3	['Parathyroid adenoma with cystic changes', 'Hyperparathyroidism-jaw tumor syndrome', 'Hyperparathyroidism, familial primary']	Autosomal dominant
CFL2	FALSE	2024-11-30	19	1	['Nemaline myopathy 7, autosomal recessive']	Autosomal recessive
CHD4	FALSE	61-100	23	1	['Sifrim-Hitz-Weiss syndrome']	Autosomal dominant
CLTC	TRUE	More	10	1	['Mental retardation, autosomal dominant 56']	Autosomal dominant
CNBP	FALSE	2024-11-30	0	1	['Myotonic dystrophy 2']	Autosomal dominant
COASY	FALSE	2024-02-10	23	2	['Neurodegeneration with brain iron accumulation 6', 'Pontocerebellar hypoplasia, type 12']	Autosomal recessive
COG1	FALSE	2024-02-10	55	1	['Congenital disorder of glycosylation, type IIg']	Autosomal recessive
COPA	FALSE	2024-11-30	98	1	['{Autoimmune interstitial lung, joint, and kidney disease}']	Autosomal dominant
COPB1	FALSE	61-100	0	1	['Baralle-Macken syndrome']	Autosomal recessive
COPB2	FALSE	31-60	0	1	['?Microcephaly 19, primary, autosomal recessive']	Autosomal recessive
CTPS1	FALSE	2024-11-30	35	1	['Immunodeficiency 24']	Autosomal recessive
CUL3	FALSE	More	5	2	['Neurodevelopmental disorder with or without autism or seizures', 'Pseudohypoaldosteronism, type IIE']	Autosomal dominant
CYB5R3	FALSE	31-60	8	2	['Methemoglobinemia, type I', 'Methemoglobinemia, type II']	Autosomal recessive
DCPS	FALSE	2024-11-30	9	1	['Al-Raqad syndrome']	Autosomal recessive
DCTN1	FALSE	61-100	229	2	['Perry syndrome', 'Neuronopathy, distal hereditary motor, type VIIB']	Autosomal dominant
DCXR	FALSE	2024-02-10	0	1	['[Pentosuria]']	Autosomal recessive
DDX3X	TRUE	31-60	27	1	['Intellectual developmental disorder, X-linked, syndrome, Snijders Blok type']	X-linked dominant, X-linked recessive
DDX6	FALSE	61-100	0	1	['Intellectual developmental disorder with impaired language and dysmorphic facies']	Autosomal dominant
DNAJB6	FALSE	31-60	55	1	['Muscular dystrophy, limb-girdle, autosomal dominant 1']	Autosomal dominant
DNM2	FALSE	61-100	201	4	['Lethal congenital contracture syndrome 5', 'Charcot-Marie-Tooth disease, axonal type 2M', 'Centronuclear myopathy 1', 'Charcot-Marie-Tooth disease, dominant intermediate B']	Autosomal recessive, Autosomal dominant
DNMT1	FALSE	61-100	223	2	['Cerebellar ataxia, deafness, and narcolepsy, autosomal dominant', 'Neuropathy, hereditary sensory, type IE']	Autosomal dominant
DYNC1H1	FALSE	31-60	524	3	['Mental retardation, autosomal dominant 13', 'Spinal muscular atrophy, lower extremity-predominant 1, AD', 'Charcot-Marie-Tooth disease, axonal, type 20']	Autosomal dominant
ECHS1	FALSE	31-60	11	1	['Mitochondrial short-chain enoyl-CoA hydratase 1 deficiency']	Autosomal recessive
EDC3	FALSE	31-60	0	1	['?Mental retardation, autosomal recessive 50']	Autosomal recessive
EEF1A2	TRUE	31-60	40	2	['Developmental and epileptic encephalopathy 33', 'Mental retardation, autosomal dominant 38']	Autosomal dominant
EEF2	FALSE	31-60	13	1	['?Spinocerebellar ataxia 26']	Autosomal dominant
EIF4A3	FALSE	31-60	1	1	['Robin sequence with cleft mandible and limb anomalies']	Autosomal recessive
ELP1	FALSE	31-60	261	1	['Dysautonomia, familial']	Autosomal recessive
ENO3	FALSE	2024-11-30	30	1	['?Glycogen storage disease XIII']	Autosomal recessive
FARSA	FALSE	2024-11-30	1	1	['?Rajab interstitial lung disease with brain calcifications 2']	Autosomal recessive
FH	FALSE	2024-11-30	369	2	['Fumarase deficiency', 'Leiomyomatosis and renal cell cancer']	Autosomal recessive, Autosomal dominant
FHL1	FALSE	31-60	75	6	['Reducing body myopathy, X-linked 1a, severe, infantile or early childhood onset', 'Scapuloperoneal myopathy, X-linked dominant', 'Reducing body myopathy, X-linked 1b, with late childhood or adult onset', '?Uruguay faciocardiomusculoskeletal syndrome', 'Emery-Dreifuss muscular dystrophy 6, X-linked', 'Myopathy, X-linked, with postural muscle atrophy']	X-linked dominant, X-linked recessive, X-linked
FLNA	FALSE	More	490	10	['Otopalatodigital syndrome, type I', 'Congenital short bowel syndrome', 'Otopalatodigital syndrome, type II', 'Intestinal pseudoobstruction, neuronal', 'Melnick-Needles syndrome', 'Cardiac valvular dysplasia, X-linked', '?FG syndrome 2', 'Heterotopia, periventricular, 1', 'Terminal osseous dysplasia', 'Frontometaphyseal dysplasia 1']	X-linked dominant, X-linked, X-linked recessive
FLNB	FALSE	31-60	145	5	['Larsen syndrome', 'Atelosteogenesis, type I', 'Boomerang dysplasia', 'Spondylocarpotarsal synostosis syndrome', 'Atelosteogenesis, type III']	Autosomal recessive, Autosomal dominant
FLNC	FALSE	31-60	1009	4	['Cardiomyopathy, familial hypertrophic, 26', 'Myopathy, myofibrillar, 5', 'Cardiomyopathy, familial restrictive 5', 'Myopathy, distal, 4']	Autosomal dominant
FTO	FALSE	2024-02-10	17	1	['Growth retardation, developmental delay, facial dysmorphism']	Autosomal recessive
FUS	FALSE	61-100	37	1	['Essential tremor, hereditary, 4']	Autosomal dominant
G6PD	FALSE	2024-02-10	29	1	['Hemolytic anemia, G6PD deficient (favism)']	X-linked dominant
GANAB	FALSE	2024-11-30	11	1	['Polycystic kidney disease 3']	Autosomal dominant
GDI1	FALSE	2024-11-30	9	1	['Mental retardation, X-linked 41']	X-linked dominant
GFPT1	FALSE	2024-02-10	55	1	['Myasthenia, congenital, 12, with tubular aggregates']	Autosomal recessive
GLUL	FALSE	31-60	11	1	['Glutamine deficiency, congenital']	Autosomal recessive
GPI	FALSE	2024-11-30	6	1	['Hemolytic anemia, nonspherocytic, due to glucose phosphate isomerase deficiency']	Autosomal recessive
HADH	FALSE	2024-02-10	21	2	['3-hydroxyacyl-CoA dehydrogenase deficiency', 'Hyperinsulinemic hypoglycemia, familial, 4']	Autosomal recessive
HCFC1	FALSE	61-100	75	1	['Mental retardation, X-linked 3 (methylmalonic acidemia and homocysteinemia, cblX type )']	X-linked recessive
HINT1	FALSE	2024-11-30	26	1	['Neuromyotonia and axonal neuropathy, autosomal recessive']	Autosomal recessive
HK1	FALSE	2024-11-30	62	4	['Hemolytic anemia due to hexokinase deficiency', 'Neuropathy, hereditary motor and sensory, Russe type', 'Neurodevelopmental disorder with visual defects and brain anomalies', 'Retinitis pigmentosa 79']	Autosomal recessive, Autosomal dominant
HMGB3	FALSE	2024-02-10	0	1	['?Microphthalmia, syndromic 13']	X-linked
HNRNPA1	FALSE	61-100	4	2	['Amyotrophic lateral sclerosis 20', '?Inclusion body myopathy with early-onset Paget disease without frontotemporal dementia 3']	Autosomal dominant
HNRNPH2	TRUE	31-60	2	1	['Mental retardation, X-linked, syndromic, Bain type']	X-linked dominant
HNRNPK	FALSE	More	4	1	['Au-Kline syndrome']	Autosomal dominant
HNRNPU	FALSE	More	92	1	['Developmental and epileptic encephalopathy 54']	Autosomal dominant
HPRT1	FALSE	2024-11-30	10	2	['Hyperuricemia, HRPT-related', 'Lesch-Nyhan syndrome']	X-linked recessive
HSD17B10	FALSE	31-60	11	1	['HSD10 mitochondrial disease']	X-linked dominant
HSPA9	FALSE	61-100	2	2	['Even-plus syndrome', 'Anemia, sideroblastic, 4']	Autosomal recessive, Autosomal dominant
HSPD1	FALSE	More	25	2	['Spastic paraplegia 13, autosomal dominant', 'Leukodystrophy, hypomyelinating, 4']	Autosomal recessive, Autosomal dominant
HUWE1	FALSE	61-100	87	1	['Mental retardation, X-linked syndromic, Turner type']	X-linked
HYOU1	FALSE	2024-11-30	13	1	['?Immunodeficiency 59 and hypoglycemia']	Autosomal recessive
LDHA	FALSE	31-60	10	1	['Glycogen storage disease XI']	Autosomal recessive
LMNA	FALSE	More	370	11	['Muscular dystrophy, congenital', 'Lipodystrophy, familial partial, type 2', 'Charcot-Marie-Tooth disease, type 2B1', 'Cardiomyopathy, dilated, 1A', 'Heart-hand syndrome, Slovenian type', 'Hutchinson-Gilford progeria', 'Restrictive dermopathy, lethal', 'Mandibuloacral dysplasia', 'Emery-Dreifuss muscular dystrophy 2, autosomal dominant', 'Emery-Dreifuss muscular dystrophy 3, autosomal recessive'…	Autosomal recessive, Autosomal dominant
MAGED2	FALSE	2024-11-30	0	1	['Bartter syndrome, type 5, antenatal, transient']	X-linked recessive
MAPK1	TRUE	More	0	1	['Noonan syndrome 13']	Autosomal dominant
MCM4	FALSE	61-100	44	1	['Immunodeficiency 54']	Autosomal recessive
MCM5	FALSE	31-60	1	1	['?Meier-Gorlin syndrome 8']	Autosomal recessive
MDH1	FALSE	2024-11-30	0	1	['?Developmental and epileptic encephalopathy 88']	Autosomal recessive
MESD	FALSE	61-100	0	1	['Osteogenesis imperfecta, type XX']	Autosomal recessive
MRE11	FALSE	61-100	561	1	['Ataxia-telangiectasia-like disorder 1']	Autosomal recessive
MSH6	FALSE	31-60	2576	2	['Mismatch repair cancer syndrome 3', 'Colorectal cancer, hereditary nonpolyposis, type 5']	Autosomal recessive, Autosomal dominant
MSN	FALSE	31-60	3	1	['Immunodeficiency 50']	X-linked recessive
MVD	FALSE	2024-02-10	3	1	['Porokeratosis 7, multiple types']	Autosomal dominant
MYH9	FALSE	61-100	106	2	['Deafness, autosomal dominant 17', 'Macrothrombocytopenia and granulocyte inclusions with or without nephritis or sensorineural hearing loss']	Autosomal dominant
NAA10	FALSE	61-100	15	2	['Ogden syndrome', 'Microphthalmia, syndromic 1']	X-linked, X-linked dominant, X-linked recessive
NAA15	FALSE	2024-11-30	9	1	['Mental retardation, autosomal dominant 50']	Autosomal dominant
NAXE	FALSE	2024-02-10	3	1	['Encephalopathy, progressive, early-onset, with brain edema and/or leukoencephalopathy']	Autosomal recessive
NCAPD2	FALSE	2024-11-30	5	1	['?Microcephaly 21, primary, autosomal recessive']	Autosomal recessive
NCAPH	FALSE	2024-11-30	3	1	['?Microcephaly 23, primary, autosomal recessive']	Autosomal recessive
NDRG1	FALSE	2024-11-30	110	1	['Charcot-Marie-Tooth disease, type 4D']	Autosomal recessive
NHLRC2	FALSE	2024-02-10	1	1	['FINCA syndrome']	Autosomal recessive
NSUN2	FALSE	2024-02-10	39	1	['Mental retardation, autosomal recessive 5']	Autosomal recessive
P4HB	FALSE	61-100	4	1	['Cole-Carpenter syndrome 1']	Autosomal dominant
PABPN1	FALSE	2024-11-30	1	1	['Oculopharyngeal muscular dystrophy']	Autosomal dominant
PCNA	FALSE	More	1	1	['?Ataxia-telangiectasia-like disorder 2']	Autosomal recessive
PDXK	FALSE	2024-02-10	0	1	['Neuropathy, hereditary motor and sensory, type VIC, with optic atrophy']	Autosomal recessive
PFKM	FALSE	2024-11-30	30	1	['Glycogen storage disease VII']	Autosomal recessive
PGK 1	FALSE	2024-11-30	14	1	['Phosphoglycerate kinase 1 deficiency']	X-linked recessive
PGM3	FALSE	2024-02-10	47	1	['Immunodeficiency 23']	Autosomal recessive
PLAA	FALSE	2024-02-10	4	1	['Neurodevelopmental disorder with progressive microcephaly, spasticity, and brain anomalies']	Autosomal recessive
PLPBP	FALSE	No PPI	7	1	['Epilepsy, early-onset, vitamin B6-dependent']	Autosomal recessive
PLS3	FALSE	2024-11-30	0	1	['Bone mineral density QTL18, osteoporosis']	X-linked dominant
PNP	FALSE	2024-11-30	43	1	['Immunodeficiency due to purine nucleoside phosphorylase deficiency']	Autosomal recessive
PNPO	FALSE	2024-02-10	67	1	["Pyridoxamine 5'-phosphate oxidase deficiency"]	Autosomal recessive
POLD1	FALSE	31-60	1154	1	['Mandibular hypoplasia, deafness, progeroid features, and lipodystrophy syndrome']	Autosomal dominant
PPA2	FALSE	2024-02-10	0	2	['?Sudden cardiac failure, alcohol-induced', 'Sudden cardiac failure, infantile']	Autosomal recessive
PPP1CB	TRUE	61-100	5	1	['Noonan syndrome-like disorder with loose anagen hair 2']	Autosomal dominant
PPP2CA	TRUE	More	1	1	['Neurodevelopmental disorder and language delay with or without structural brain abnormalities']	Autosomal dominant
PPP2R1A	FALSE	More	9	1	['Mental retardation, autosomal dominant 36']	Autosomal dominant
PQBP1	FALSE	2024-11-30	22	1	['Renpenning syndrome']	X-linked recessive
PRDX1	FALSE	31-60	0	1	['Methylmalonic aciduria and homocystinuria, cblC type, digenic']	Autosomal recessive
PRKDC	FALSE	More	425	1	['Immunodeficiency 26, with or without neurologic abnormalities']	Autosomal recessive
PRPF8	FALSE	61-100	110	1	['Retinitis pigmentosa 13']	Autosomal dominant
PRPS1	TRUE	2024-11-30	11	5	['Charcot-Marie-Tooth disease, X-linked recessive, 5', 'Phosphoribosylpyrophosphate synthetase superactivity', 'Deafness, X-linked 1', 'Arts syndrome', 'Gout, PRPS-related']	X-linked, X-linked recessive
PSAT1	FALSE	2024-02-10	29	2	['Neu-Laxova syndrome 2', '?Phosphoserine aminotransferase deficiency']	Autosomal recessive
PSMG2	FALSE	2024-02-10	2	1	['?Proteasome-associated autoinflammatory syndrome 4']	Autosomal recessive
PTPN11	FALSE	More	99	3	['LEOPARD syndrome 1', 'Metachondromatosis', 'Noonan syndrome 1']	Autosomal dominant
PYGL	FALSE	2024-11-30	49	1	['Glycogen storage disease VI']	Autosomal recessive
RAB7A	FALSE	61-100	21	1	['Charcot-Marie-Tooth disease, type 2B']	Autosomal dominant
RAC1	TRUE	More	4	1	['Mental retardation, autosomal dominant 48']	Autosomal dominant
RBPJ	FALSE	31-60	6	1	['Adams-Oliver syndrome 3']	Autosomal dominant
RDX	FALSE	2024-11-30	15	1	['Deafness, autosomal recessive 24']	Autosomal recessive
RNASEH2A	FALSE	No PPI	67	1	['Aicardi-Goutieres syndrome 4']	Autosomal recessive
RNASEH2B	FALSE	No PPI	37	1	['Aicardi-Goutieres syndrome 2']	Autosomal recessive
RPL5	FALSE	31-60	23	1	['Diamond-Blackfan anemia 6']	Autosomal dominant
SAMHD1	FALSE	2024-11-30	68	2	['?Chilblain lupus 2', 'Aicardi-Goutieres syndrome 5']	Autosomal recessive, Autosomal dominant
SEC23B	FALSE	2024-11-30	26	2	['?Cowden syndrome 7', 'Dyserythropoietic anemia, congenital, type II']	Autosomal recessive, Autosomal dominant
SHMT2	FALSE	2024-11-30	1	1	['Neurodevelopmental disorder with cardiomyopathy, spasticity, and brain abnormalities']	Autosomal recessive
SMC1A	TRUE	61-100	63	2	['Developmental and epileptic encephalopathy 85, with or without midline brain defects', 'Cornelia de Lange syndrome 2']	X-linked dominant
SNRNP200	FALSE	31-60	135	1	['Retinitis pigmentosa 33']	Autosomal dominant
SORD	FALSE	2024-02-10	0	1	['Sorbitol dehydrogenase deficiency with peripheral neuropathy']	Autosomal recessive
SPART	FALSE	2024-11-30	43	1	['Troyer syndrome']	Autosomal recessive
STAT1	TRUE	More	47	3	['Immunodeficiency 31C, chronic mucocutaneous candidiasis, autosomal dominant', 'Immunodeficiency 31A, mycobacteriosis, autosomal dominant', 'Immunodeficiency 31B, mycobacterial and viral infections, autosomal recessive']	Autosomal recessive, Autosomal dominant
TBC1D23	FALSE	2024-02-10	7	1	['Pontocerebellar hypoplasia, type 11']	Autosomal recessive
TKT	FALSE	2024-11-30	2	1	['Short stature, developmental delay, and congenital heart defects']	Autosomal recessive
TUBA1A	TRUE	More	16	1	['Lissencephaly 3']	Autosomal dominant
TUBA4A	FALSE	61-100	0	1	['Amyotrophic lateral sclerosis 22 with or without frontotemporal dementia']	Autosomal dominant
TUBB	TRUE	More	8	2	['Symmetric circumferential skin creases, congenital, 1', 'Cortical dysplasia, complex, with other brain malformations 6']	Autosomal dominant
TUBB2B	TRUE	31-60	22	1	['Cortical dysplasia, complex, with other brain malformations 7']	Autosomal dominant
TUBB3	TRUE	31-60	21	2	['Fibrosis of extraocular muscles, congenital, 3A', 'Cortical dysplasia, complex, with other brain malformations 1']	Autosomal dominant
TUBB6	FALSE	2024-11-30	2	1	['?Facial palsy, congenitla, with ptosis and velopharyngeal dysfunction']	Autosomal dominant
UBA1	FALSE	More	82	1	['Spinal muscular atrophy, X-linked 2, infantile']	X-linked recessive
UBA5	FALSE	2024-11-30	3	2	['?Spinocerebellar ataxia, autosomal recessive 24', 'Developmental and epileptic encephalopathy 44']	Autosomal recessive
UBE2T	FALSE	2024-11-30	0	1	['Fanconi anemia, complementation group T']	Autosomal recessive
UMPS	FALSE	2024-11-30	19	1	['Orotic aciduria']	Autosomal recessive
UROD	FALSE	2024-11-30	10	2	['Porphyria, hepatoerythropoietic', 'Porphyria cutanea tarda']	Autosomal dominant, Autosomal recessive
USP7	FALSE	More	6	1	['Hao-Fountain syndrome']	Autosomal dominant
USP9X	FALSE	61-100	52	2	['Mental retardation, X-linked 99', 'Mental retardation, X-linked 99, syndromic, female-restricted']	X-linked dominant, X-linked recessive
VCP	TRUE	More	62	2	['Inclusion body myopathy with early-onset Paget disease and frontotemporal dementia 1', 'Charcot-Marie-Tooth disease, type 2Y']	Autosomal dominant
VIM	FALSE	More	8	1	['Cataract 30, pulverulent']	Autosomal dominant
VPS35	FALSE	2024-11-30	27	1	['{Parkinson disease 17}']	Autosomal dominant
VPS4A	FALSE	2024-11-30	1	1	['CIMDAG syndrome']	Autosomal dominant
WBP2	FALSE	31-60	1	1	['Deafness, autosomal recessive 107']	Autosomal recessive
WDR1	FALSE	2024-11-30	9	1	['Periodic fever, immunodeficiency, and thrombocytopenia syndrome']	Autosomal recessive
YWHAG	FALSE	More	3	1	['Developmental and epileptic encephalopathy 56']	Autosomal dominant

## Sheet: Table S8
Table S8. Mean Observed differences of amino acid representation between OMIM and non-OMIM genes. Func.pvalue is two sided test computed as number of records the absolute values from 1000 permutaions exceeded the absolute value of the observed mean abundance difference between OMIM and non-OMIM sequences. 17287 total genes, with 3744 belonging to OMIM group and 13543 belonging to non-OMIM group.
residueType	chemicalProperty	OMIM	Non-OMIM	Mean difference observed (Tdiff)	func.Pvalue	coin.Pvalue	welch.ttest.Pvalue	order based on p value	Significant	Threshold for significance (1000 permutations)
C	Sulfur	0.0215227	0.0258005	-0.0042778	0	0	1.22e-36	1	TRUE	5e-05
D	Acidic	0.0483162	0.0456696	0.00264667	0	1.03e-16	8.34e-20	2	TRUE
S	Hydroxylic	0.0760855	0.0798317	-0.0037463	0	4.88e-15	9.51e-17	3	TRUE
V	Aliphatic	0.0622236	0.0598656	0.00235794	0	1.95e-11	1.26e-12	4	TRUE
G	Aliphatic	0.0693275	0.066064	0.00326344	0	3.59e-10	1.25e-09	5	TRUE
H	Basic	0.0247866	0.0260569	-0.0012703	0	1.9e-07	4.06e-09	6	TRUE
I	Aliphatic	0.0452813	0.0436845	0.00159676	0	1.73e-05	3.91e-06	7	TRUE
Y	Aromatic	0.029082	0.027992	0.00108997	0	6.62e-05	6.16e-06	8	TRUE
N	Amidic	0.0358608	0.034801	0.00105984	0	0.00015034	5.25e-05	9	FALSE
A	Aliphatic	0.0735016	0.0716616	0.00184001	0	0.00023174	9.72e-05	10	FALSE
K	Basic	0.0564792	0.058215	-0.0017359	0.007	0.00095647	0.00023572	11	FALSE
R	Basic	0.0568833	0.0581988	-0.0013155	0.01	0.001948	0.00052066	12	FALSE
Q	Amidic	0.0450625	0.0458253	-0.0007628	0.071	0.0275027	0.0173387	13	FALSE
P	Aliphatic	0.0602532	0.0613826	-0.0011294	0.1	0.0461829	0.0373623	14	FALSE
W	Aromatic	0.0128675	0.0126414	0.00022608	0.245	0.162891	0.1466	15	FALSE
T	Hydroxylic	0.0515083	0.0511987	0.00030958	0.393	0.311688	0.265337	16	FALSE
M	Sulfur	0.0230454	0.022851	0.00019441	0.43	0.323738	0.284143	17	FALSE
F	Aromatic	0.0387407	0.0384315	0.00030914	0.404	0.336231	0.291296	18	FALSE
L	Aliphatic	0.100775	0.101156	-0.0003817	0.539	0.494651	0.462592	19	FALSE
E	Acidic	0.0683897	0.0686539	-0.0002642	0.707	0.61762	0.585545	20	FALSE

## Sheet: Table S9
Table S9. Mean Observed differences of amino acid codon representation between OMIM and non-OMIM genes. Func.pvalue is two sided test computed as number of records the absolute values from 1000 permutaions exceeded the absolute value of the observed mean abundance difference between OMIM and non-OMIM sequences. 17287 total genes, with 3744 belonging to OMIM group and 13543 belonging to non-OMIM g…
chemicalProperty	residueType	OMIM	Non-OMIM	Mean difference observed (Tdiff)	func.Pvalue	coin.Pvalue	welch.ttest.Pvalue	order p.value	Significant	Threshold for significance (1000 permutations)
Sulfur	C.TGT	0.00921776	0.0113781	-0.0021604	0	0	3.04e-38	1	TRUE	5e-05
Basic	R.AGG	0.010843	0.0121996	-0.0013566	0	0	3.13e-25	2	TRUE
Basic	R.AGA	0.0106252	0.0121774	-0.0015522	0	2.22e-16	7.45e-20	3	TRUE
Sulfur	C.TGC	0.0123261	0.0144183	-0.0020923	0	2.38e-10	4.29e-18	4	TRUE
Acidic	D.GAC	0.0265779	0.0250226	0.00155526	0	3.48e-11	1.12e-11	5	TRUE
Aliphatic	I.ATC	0.0223227	0.0208233	0.00149949	0	3.75e-10	2.32e-10	6	TRUE
Basic	H.CAT	0.00983307	0.0107041	-0.000871	0	1.48e-07	8.09e-10	7	TRUE
Aromatic	Y.TAC	0.0167156	0.0156372	0.00107845	0	7.14e-09	1.8e-09	8	TRUE
Hydroxylic	S.TCT	0.0133445	0.0143084	-0.0009639	0	5.99e-08	2.21e-09	9	TRUE
Aliphatic	V.GTG	0.0296955	0.0281709	0.00152461	0	8.13e-09	2.64e-09	10	TRUE
Basic	K.AAA	0.0230999	0.0249904	-0.0018906	0	1.39e-07	8.42e-09	11	TRUE
Aliphatic	G.GGT	0.0110344	0.0101246	0.00090975	0	6.66e-10	1.39e-08	12	TRUE
Aliphatic	G.GGC	0.0251233	0.0233247	0.00179865	0	3.68e-08	1.61e-08	13	TRUE
Hydroxylic	S.TCA	0.0106784	0.0114467	-0.0007684	0	6.95e-07	8.47e-08	14	TRUE
Amidic	Q.CAA	0.0111636	0.012006	-0.0008424	0.001	2.52e-06	5.97e-07	15	TRUE
Amidic	N.AAC	0.0196161	0.0187846	0.00083153	0.001	3.83e-06	2.11e-06	16	TRUE
Hydroxylic	S.AGT	0.0108441	0.011524	-0.0006799	0	5.23e-06	2.65e-06	17	TRUE
Acidic	D.GAT	0.0217128	0.0206283	0.00108445	0	1.7e-05	5.53e-06	18	TRUE
Hydroxylic	S.TCC	0.0172039	0.0179551	-0.0007512	0.002	0.00018342	3.12e-05	19	TRUE
Basic	R.CGT	0.0046998	0.00437708	0.00032272	0	7.83e-05	4.53e-05	20	TRUE
Aliphatic	I.ATA	0.00692977	0.00739561	-0.0004658	0.003	0.0006025	0.00027368	21	FALSE
Aliphatic	A.GCT	0.0185617	0.0179331	0.00062854	0.007	0.00070449	0.00043861	22	FALSE
Aliphatic	A.GCC	0.0302333	0.0291771	0.00105617	0.008	0.0012721	0.0010301	23	FALSE
Hydroxylic	T.ACG	0.00641322	0.00609556	0.00031767	0.015	0.00205497	0.00131199	24	FALSE
Basic	R.CGA	0.00640512	0.00612311	0.00028201	0.01	0.00340653	0.00169777	25	FALSE
Hydroxylic	T.ACT	0.0121518	0.0125798	-0.000428	0.031	0.00791717	0.00378447	26	FALSE
Aliphatic	G.GGA	0.0166895	0.0160878	0.0006017	0.025	0.00442418	0.00577626	27	FALSE
Aliphatic	I.ATT	0.0160155	0.0154646	0.00055091	0.032	0.0108929	0.00829995	28	FALSE
Basic	R.CGG	0.0123587	0.0119117	0.00044702	0.058	0.0163615	0.0107476	29	FALSE
Basic	R.CGC	0.0119698	0.011431	0.00053881	0.052	0.0157836	0.0107664	30	FALSE
Hydroxylic	S.AGC	0.0192643	0.0197998	-0.0005356	0.031	0.0140903	0.010934	31	FALSE
Aliphatic	L.CTT	0.012456	0.0128749	-0.0004189	0.05	0.0131459	0.0112316	32	FALSE
Basic	H.CAC	0.0149503	0.0153479	-0.0003976	0.075	0.0309144	0.0231388	33	FALSE
Aliphatic	V.GTC	0.0147972	0.0144637	0.00033342	0.084	0.035736	0.0253423	34	FALSE
Aliphatic	P.CCC	0.0200724	0.0206295	-0.0005571	0.09	0.0421984	0.0305781	35	FALSE
Aliphatic	L.CTA	0.00680452	0.0070117	-0.0002072	0.106	0.0490497	0.0349862	36	FALSE
Aliphatic	V.GTT	0.0107555	0.0104296	0.00032594	0.098	0.0408537	0.0400163	37	FALSE
Hydroxylic	T.ACC	0.0188737	0.018517	0.00035672	0.132	0.0716995	0.0542402	38	FALSE
Aliphatic	L.CTG	0.0419627	0.0411458	0.00081685	0.125	0.0637981	0.0543553	39	FALSE
Acidic	E.GAA	0.027928	0.0286117	-0.0006838	0.137	0.0740439	0.0616894	40	FALSE
Aliphatic	L.CTC	0.0198647	0.0202019	-0.0003372	0.187	0.128975	0.10099	41	FALSE
Aliphatic	A.GCA	0.0158181	0.0155657	0.00025239	0.213	0.13663	0.116105	42	FALSE
Aromatic	W.TGG	0.0128919	0.0126622	0.00022962	0.231	0.15733	0.141953	43	FALSE
Aliphatic	V.GTA	0.00696042	0.00679696	0.00016347	0.26	0.156296	0.144524	44	FALSE
Aliphatic	L.TTA	0.00702295	0.00722613	-0.0002032	0.265	0.163683	0.154367	45	FALSE
Acidic	E.GAG	0.0404448	0.0400177	0.00042708	0.393	0.292955	0.276093	46	FALSE
Aliphatic	P.CCT	0.0163714	0.0165866	-0.0002152	0.402	0.292134	0.278742	47	FALSE
Amidic	N.AAT	0.0162295	0.0160109	0.00021859	0.405	0.317728	0.300665	48	FALSE
Sulfur	M.ATG	0.0230397	0.0228555	0.00018417	0.443	0.349921	0.309969	49	FALSE
Aliphatic	P.CCA	0.0159856	0.0161918	-0.0002062	0.452	0.33186	0.311561	50	FALSE
Aromatic	F.TTC	0.0214713	0.0212612	0.00021002	0.45	0.376186	0.353578	51	FALSE
Aliphatic	P.CCG	0.00786258	0.00798387	-0.0001213	0.604	0.50105	0.489711	52	FALSE
Basic	K.AAG	0.033369	0.0332123	0.00015669	0.692	0.632847	0.60847	53	FALSE
Aliphatic	L.TTG	0.0126326	0.0127051	-7.25e-05	0.703	0.629173	0.613124	54	FALSE
Hydroxylic	T.ACA	0.0140914	0.0140184	7.29e-05	0.726	0.660817	0.644448	55	FALSE
Aliphatic	A.GCG	0.00888759	0.0089803	-9.27e-05	0.708	0.663672	0.648309	56	FALSE
Hydroxylic	S.TCG	0.0047805	0.00482167	-4.12e-05	0.719	0.678351	0.665153	57	FALSE
Aromatic	F.TTT	0.0172472	0.0171696	7.76e-05	0.769	0.72392	0.706499	58	FALSE
Amidic	Q.CAG	0.0338928	0.0338156	7.72e-05	0.828	0.80005	0.78555	59	FALSE
Aliphatic	G.GGG	0.0164803	0.0165093	-2.9e-05	0.897	0.879188	0.874174	60	FALSE
Aromatic	Y.TAT	0.0123548	0.0123464	8.44e-06	0.972	0.963849	0.959515	61	FALSE

[truncated: 3 more sheets: Table S10, Table S11, Table S12]
